# Supplementary material for: Peculiarities of Oxidative Polymerization of Diarylaminodichlorobenzoquinones
Source: Polymers (Basel). 2021 Oct 23;13(21):3657. doi: 10.3390/polym13213657 (PMC8587632; doi:10.3390/polym13213657)
Supplement: Supplementary file 1 [file polymers-13-03657-s001.zip]

Archive with 1 entries (1 files):
- polymers-1414389-supplementary.pdf
